# Supplementary material for: Rutin Alleviates Zearalenone-Induced Endoplasmic Reticulum Stress and Mitochondrial Pathway Apoptosis in Porcine Endometrial Stromal Cells by Promoting the Expression of Nrf2
Source: Toxins (Basel). 2024 Dec 26;17(1):7. doi: 10.3390/toxins17010007 (PMC11769520; doi:10.3390/toxins17010007)
Supplement: Supplementary file 1 [file toxins-17-00007-s001.zip]

Archive with 1 entries (1 files):
- toxins-3355645-supplementary.pdf
